# Supplementary material for: Envisaging the job satisfaction and turnover intention among the young workforce: Evidence from an emerging economy
Source: PLoS One. 2023 Jun 16;18(6):e0287284. doi: 10.1371/journal.pone.0287284 (PMC10275453; doi:10.1371/journal.pone.0287284)
Supplement: S1 Data — (CSV) [file pone.0287284.s001.csv]

PC1	PC2	PC3	PC4	PC5	PP1	PP2	PP3	PP4	PP5	AC1	AC2	AC3	AC4	AC5	JS1	JS2	JS3	JS4	JS5	JA1	JA2	JA3	JA4	JA5	TI1	TI2	TI3	TI4	TI5	TI6
4	4	4	4	3	4	4	4	4	3	4	4	4	4	3	4	4	5	4	4	2	4	4	2	4	3	3	2	2	2	2
4	3	3	3	3	3	4	3	4	3	2	2	1	2	2	2	2	2	3	3	3	3	2	2	2	4	4	3	3	3	4
4	4	4	4	4	4	4	4	4	4	4	4	3	3	3	4	3	4	4	4	2	4	4	4	3	2	3	2	2	2	2
1	1	1	1	1	3	4	3	4	3	1	1	1	1	1	1	1	2	2	4	3	4	4	2	3	5	5	5	5	5	4
4	4	4	3	3	4	4	4	4	4	3	4	3	2	3	3	3	4	3	4	3	3	4	3	4	3	3	2	2	3	4
4	4	4	4	4	4	4	4	4	4	4	4	4	4	4	4	5	5	4	5	4	4	4	4	3	2	2	2	1	1	1
4	4	4	4	4	4	2	4	5	2	3	4	3	2	2	2	3	2	4	5	4	3	4	3	2	4	5	4	4	3	4
4	4	2	2	2	2	3	3	4	2	3	3	2	2	2	3	3	4	3	4	4	3	4	3	2	4	4	4	2	4	3
4	4	4	4	4	2	2	4	3	3	2	2	2	2	3	2	2	3	4	4	4	4	4	3	4	3	3	3	2	2	2
1	2	2	2	4	4	5	4	4	4	3	3	3	4	4	3	3	3	3	4	4	4	4	4	4	3	2	2	2	3	3
2	2	2	2	2	2	4	4	4	3	2	4	2	2	2	2	2	2	4	4	2	4	4	2	2	4	4	4	4	4	4
4	4	4	4	4	4	4	4	4	4	4	4	4	4	4	4	3	3	3	4	4	4	4	4	3	2	2	2	2	2	4
4	4	4	4	2	2	2	4	2	3	4	4	4	3	4	3	2	3	4	3	4	4	4	3	2	2	3	4	2	3	2
3	3	3	4	2	2	2	4	4	2	3	3	2	2	3	2	2	2	4	3	1	4	4	3	2	4	4	4	2	2	4
5	5	5	4	4	4	5	5	5	5	4	4	4	4	3	4	4	4	4	4	4	4	4	4	3	3	3	3	2	4	1
4	4	4	2	4	2	2	2	4	2	2	2	2	2	2	2	2	2	2	4	2	2	4	2	2	4	5	4	4	4	4
3	2	3	4	3	3	4	4	4	3	3	3	2	2	2	2	2	2	4	4	2	4	4	4	2	4	4	3	3	3	3
4	4	3	3	3	4	4	4	2	5	2	2	2	2	2	3	3	4	4	4	2	2	2	2	2	3	3	3	2	3	1
5	5	5	4	4	4	5	5	5	5	4	4	3	3	5	5	5	5	5	5	5	5	5	5	5	1	1	1	1	1	1
1	1	1	1	1	1	1	1	1	1	1	1	1	1	1	1	1	1	1	4	3	1	1	1	1	5	5	5	5	5	5
3	3	4	4	2	4	4	4	4	4	4	4	4	2	3	3	3	4	3	4	4	4	4	2	4	4	3	2	2	2	2
3	4	4	4	4	4	4	4	4	4	3	3	2	3	3	3	3	3	4	4	4	4	4	3	4	3	3	3	3	3	3
4	4	4	4	4	4	4	4	4	4	4	4	4	4	4	4	4	4	4	4	4	4	4	4	4	2	2	2	2	2	2
4	4	4	4	4	2	5	5	5	4	2	2	2	2	2	2	3	2	2	2	1	1	2	2	4	4	4	4	4	4	2
4	4	4	4	4	4	5	5	2	3	3	3	2	2	3	4	2	4	3	4	2	4	3	2	1	2	3	2	2	2	2
1	1	1	1	1	1	1	2	5	1	1	1	1	1	1	1	1	1	5	2	1	1	4	1	1	5	5	3	3	4	3
4	3	4	4	4	4	4	4	4	4	4	4	4	4	4	4	4	5	5	5	5	5	5	5	3	1	1	1	1	1	2
4	4	4	4	4	4	4	4	4	4	4	4	2	2	2	2	2	4	2	4	4	4	4	4	4	4	4	2	2	2	2
4	4	4	4	2	5	4	5	4	4	4	4	2	4	3	3	4	5	4	4	4	4	4	4	4	2	3	3	3	3	2
2	2	2	2	2	3	3	4	4	2	2	2	3	2	2	2	2	2	2	4	2	2	4	4	2	4	4	3	3	2	2
3	3	4	2	4	4	4	3	4	2	4	4	4	2	4	3	4	4	4	4	3	2	4	4	2	4	4	4	3	2	2
3	3	4	3	3	4	3	4	2	1	3	4	2	2	4	3	3	2	4	4	4	4	4	2	4	2	2	2	2	2	2
1	1	3	1	1	1	1	1	1	1	1	1	1	1	1	1	1	1	4	1	1	1	1	1	1	5	5	5	5	5	2
1	1	1	3	1	3	4	4	4	3	1	1	1	1	1	1	1	1	2	2	2	2	2	2	3	5	4	5	5	5	5
2	1	1	1	1	1	4	2	2	1	1	1	1	1	1	1	1	1	1	1	4	4	4	4	3	5	5	5	5	5	5
3	3	3	2	2	3	2	4	2	4	1	1	1	1	1	2	1	1	2	2	2	3	2	2	3	5	5	5	5	5	3
1	1	1	1	1	1	1	1	1	1	1	1	1	1	1	1	1	1	1	1	4	4	4	4	4	5	3	5	5	2	2
4	4	3	2	3	4	4	4	4	3	3	3	2	2	3	3	3	3	4	3	2	2	4	3	2	4	4	3	3	3	3
3	4	4	4	2	4	4	4	4	4	4	4	3	3	3	4	3	3	4	4	4	4	4	4	3	2	2	2	2	2	2
4	2	4	4	2	4	5	5	3	5	2	2	1	1	1	2	2	2	4	4	2	4	4	3	2	5	5	5	5	5	4
4	4	4	4	4	4	5	3	2	2	4	4	2	2	3	3	3	4	4	4	2	4	4	2	4	3	2	3	2	2	2
3	2	4	4	3	4	4	4	2	3	3	2	3	4	3	3	3	2	4	2	5	5	5	5	5	3	3	3	3	3	4
2	1	3	1	3	1	2	1	1	1	2	4	2	2	2	1	1	1	2	1	2	3	1	2	1	4	4	4	3	5	4
4	2	4	5	4	5	5	5	5	5	4	2	3	5	4	4	4	4	4	4	4	4	4	4	5	1	1	1	1	2	1
3	3	3	2	4	3	4	3	3	2	5	5	4	5	4	4	3	5	3	4	3	4	3	4	2	3	3	3	4	3	3
4	2	5	4	5	4	4	5	3	4	3	3	3	3	3	5	5	5	5	5	3	2	2	3	4	2	2	1	2	2	3
3	3	2	2	4	4	4	5	4	5	5	4	5	5	5	4	4	4	5	3	5	5	5	4	4	2	2	3	2	2	1
2	3	3	2	1	5	4	5	5	5	1	2	2	1	1	4	5	2	2	4	5	5	5	5	5	4	3	3	5	4	3
3	3	2	3	4	5	5	4	5	5	3	2	2	4	3	5	5	4	5	5	5	5	5	5	5	2	2	2	3	2	2
3	2	3	2	4	3	3	2	4	3	3	2	3	3	3	4	4	4	3	4	4	4	5	2	4	2	3	3	3	2	1
5	5	4	5	5	4	3	5	5	2	1	1	2	1	1	2	2	2	2	1	2	2	2	1	3	4	5	5	2	4	4
5	4	5	4	5	4	5	4	5	3	3	4	3	3	2	4	5	3	4	4	4	2	5	3	4	3	2	2	3	4	3
2	1	2	2	3	2	1	2	4	1	1	1	1	1	1	4	5	3	4	4	2	2	1	2	2	5	4	4	5	5	5
4	5	2	4	4	5	4	5	5	5	4	5	3	5	4	4	2	5	2	5	3	3	3	2	3	3	3	3	3	4	3
3	3	2	4	4	3	2	4	3	3	4	4	3	4	4	5	5	5	5	4	4	4	5	4	2	3	2	2	4	3	3
5	5	5	5	5	5	5	5	5	5	5	5	4	5	5	5	5	4	5	5	5	5	4	4	5	1	2	1	1	1	1
4	5	3	4	5	5	5	4	5	5	4	2	4	4	3	3	2	2	4	2	4	4	4	2	4	2	3	3	3	1	2
5	5	4	5	4	3	3	4	3	4	3	3	2	4	2	3	4	2	4	3	4	4	4	4	4	3	3	3	3	4	3
3	3	4	3	4	4	2	4	4	3	4	4	3	5	3	4	2	5	2	4	5	5	5	5	5	2	2	2	1	1	2
2	1	2	4	3	4	4	4	5	3	5	5	5	4	4	4	4	4	4	3	4	3	3	5	4	2	2	2	4	2	2
2	2	1	2	3	2	3	1	1	3	4	3	3	4	5	2	2	1	4	2	4	5	4	4	4	5	5	5	5	5	5
4	4	4	4	4	4	4	3	2	5	5	5	5	5	4	5	5	4	5	5	5	4	5	4	5	1	1	1	1	1	2
4	2	2	4	5	1	1	1	2	2	4	5	4	2	4	5	5	4	5	5	4	4	4	3	5	1	2	1	2	1	1
4	5	4	4	5	1	1	1	1	1	5	5	4	5	5	5	4	5	5	5	3	3	3	2	4	1	1	1	1	1	1
5	4	5	5	5	4	4	4	4	4	1	1	1	1	1	2	2	1	3	2	3	4	3	2	4	1	1	1	2	1	1
1	1	2	1	1	4	4	3	5	2	5	5	5	5	4	4	4	5	3	3	3	3	2	3	3	1	1	1	2	1	1
4	4	2	2	4	2	2	2	2	4	5	4	5	5	5	4	3	5	4	4	4	4	5	4	4	1	1	2	1	1	1
5	4	5	4	5	4	4	3	5	4	5	5	5	5	4	3	3	3	4	4	4	4	4	3	5	2	2	1	2	1	3
5	5	5	5	4	4	4	4	4	4	5	4	5	5	4	4	4	4	4	5	5	5	5	4	5	2	2	1	2	1	2
1	1	1	1	1	1	1	1	1	2	1	1	2	1	1	2	2	2	3	1	1	1	1	2	1	4	4	4	3	4	4
2	2	1	3	2	2	2	1	2	3	2	2	2	2	1	5	4	5	5	5	1	2	1	1	1	4	5	4	4	4	3
1	2	1	2	1	4	4	3	3	5	4	5	4	3	3	5	4	5	5	5	3	4	2	3	3	2	2	3	2	1	2
3	2	4	4	3	3	2	3	3	4	3	3	3	3	3	3	4	4	2	2	2	3	2	1	2	3	4	3	3	3	2
3	3	3	3	3	5	5	5	4	5	1	1	2	1	1	5	5	4	5	5	5	4	5	5	5	3	2	1	1	1	1
4	5	4	4	5	4	4	3	3	5	3	3	4	2	3	5	5	5	5	4	4	5	3	4	4	3	3	4	2	3	3
4	4	4	4	3	2	2	1	2	2	4	4	5	3	3	3	2	3	4	4	3	2	4	3	4	3	4	3	4	3	3
4	3	3	4	5	5	4	5	5	5	4	5	3	5	4	4	5	4	3	3	1	1	2	2	1	2	2	3	2	3	1
2	4	1	2	3	4	2	4	4	4	5	5	5	4	5	4	5	3	3	4	5	5	5	5	4	2	2	2	3	2	2
4	5	4	4	2	4	5	2	4	5	3	3	3	4	4	1	2	1	1	1	4	3	3	2	5	2	2	1	2	2	2
4	2	3	5	3	4	4	3	3	4	5	5	4	4	5	3	3	3	4	3	3	2	3	4	3	3	3	3	3	4	3
1	1	1	1	1	2	1	3	4	2	1	1	2	2	1	1	2	1	1	2	2	2	2	1	3	4	5	4	3	4	3
4	4	4	4	4	4	2	4	4	3	5	4	5	4	5	3	3	4	3	3	4	4	5	3	4	2	3	2	1	2	3
2	3	2	1	1	5	5	5	5	5	3	2	3	3	4	1	1	1	1	2	2	2	2	3	1	5	5	5	5	5	5
4	4	2	5	3	4	4	4	4	5	4	4	4	4	5	4	4	5	4	3	4	3	5	3	4	2	2	1	1	1	3
3	3	3	3	3	2	3	3	1	3	3	4	3	2	4	4	5	2	4	5	3	3	3	3	2	1	1	1	2	1	2
4	4	4	4	4	4	5	3	4	5	5	5	4	4	5	4	4	5	3	5	4	4	4	5	4	2	2	2	2	2	2
1	1	1	1	2	5	4	5	5	5	1	1	1	1	2	4	5	4	3	4	4	3	5	3	4	2	4	2	2	1	4
1	1	1	1	1	2	1	2	3	2	2	1	2	2	1	2	3	2	2	2	2	2	2	2	4	4	4	3	4	2	4
4	4	2	3	4	2	3	2	1	2	1	1	1	2	1	5	5	5	5	4	5	5	4	4	5	1	1	1	2	1	1
3	3	2	3	3	3	2	4	3	4	2	3	2	1	1	2	4	1	2	1	4	5	4	2	5	2	2	1	1	3	3
4	5	2	3	2	4	4	2	4	5	1	2	2	1	1	5	5	4	5	5	4	4	5	5	2	3	1	2	1	2	1
5	5	5	4	5	1	1	1	1	2	4	4	4	4	4	3	3	3	2	3	1	1	2	2	1	5	4	5	5	5	5
5	5	5	5	5	5	5	5	4	5	5	5	5	5	4	2	3	2	1	3	5	5	5	5	5	1	1	2	1	1	1
2	3	4	2	2	1	2	1	1	1	1	2	1	1	1	4	3	5	3	4	5	5	5	4	5	3	3	3	3	3	3
3	3	2	4	3	3	3	4	2	4	4	4	2	4	4	4	3	4	5	5	5	5	4	5	5	3	2	2	4	3	3
4	2	5	4	5	3	3	3	3	4	3	3	3	2	3	4	3	4	4	4	4	4	4	4	5	2	2	3	1	2	3
2	2	2	2	3	1	1	1	2	1	1	1	2	1	1	1	1	1	2	1	3	4	4	2	4	5	4	5	5	5	5
3	3	4	3	3	3	3	2	4	3	4	5	4	3	4	3	2	4	2	4	4	4	4	4	4	3	3	3	3	3	3
4	5	4	4	3	4	5	4	2	3	1	1	1	1	1	5	5	5	4	4	3	3	3	3	3	1	1	2	1	1	2
4	4	4	4	4	2	4	2	1	2	4	3	3	5	4	4	4	4	4	4	4	4	3	5	3	2	2	2	2	1	2
4	3	2	5	4	5	5	5	4	4	3	2	3	3	3	2	2	1	4	2	2	2	1	2	3	1	1	1	1	2	1
5	5	5	5	4	4	3	5	4	5	4	4	4	4	4	5	5	5	4	5	3	2	2	4	4	1	1	1	1	2	1
4	5	4	2	4	4	4	3	4	2	4	2	4	4	4	3	4	4	3	3	4	4	5	3	4	2	1	3	2	2	2
4	4	4	3	5	4	2	5	4	4	4	5	4	4	4	4	4	4	4	4	4	5	4	5	4	2	3	1	2	2	2
5	5	5	5	4	5	5	5	5	4	4	4	4	4	4	4	5	4	3	4	4	5	4	4	4	2	3	3	2	1	2
2	1	2	2	2	3	2	2	4	3	3	3	2	2	3	4	5	4	3	3	4	3	3	5	3	3	3	4	3	2	2
1	1	1	1	1	1	1	2	1	1	2	3	2	1	2	1	1	1	1	1	4	5	4	3	4	4	4	4	4	3	4
5	5	5	4	5	4	4	5	3	3	2	4	4	1	1	3	3	3	3	2	4	5	5	3	4	2	3	4	2	2	1
4	5	3	4	2	2	2	1	1	3	5	5	5	4	5	4	4	4	4	4	4	4	4	3	3	2	2	2	2	1	4
4	4	4	2	4	5	5	4	5	4	4	4	3	4	4	1	1	1	1	2	4	4	4	3	5	1	1	2	2	1	1
4	2	5	5	4	4	4	4	5	4	4	4	5	5	3	4	5	5	4	2	4	3	3	3	5	1	2	1	1	1	1
2	2	2	2	2	4	3	4	3	4	3	3	3	4	3	1	2	1	1	1	4	4	3	5	3	2	2	2	1	2	4
4	5	3	4	5	1	1	1	2	2	5	5	4	5	5	1	1	1	1	1	4	4	4	4	5	1	2	1	2	1	1
2	2	2	2	2	4	4	5	3	4	4	4	4	5	4	3	2	2	4	3	3	3	3	4	2	2	3	2	2	2	2
4	5	4	4	3	4	5	4	5	3	4	5	4	3	2	4	5	4	3	4	5	4	5	5	4	2	2	4	2	1	2
2	2	1	4	3	1	1	1	1	2	2	3	3	2	1	1	2	1	1	2	1	2	1	1	1	5	4	5	5	5	4
5	5	5	4	4	4	3	3	5	5	4	4	5	2	3	5	4	5	5	5	1	1	1	1	1	1	2	1	1	2	1
1	1	1	1	1	2	3	1	1	1	4	4	3	5	3	4	4	5	5	2	4	4	5	4	4	3	3	2	4	4	4
2	3	2	4	1	4	4	4	4	3	4	3	5	5	4	4	5	2	2	5	2	2	2	3	1	2	2	2	1	1	2
1	1	1	2	1	4	5	4	4	4	1	1	2	1	1	4	4	4	5	3	2	2	2	2	2	2	1	2	2	4	1
1	1	2	2	1	4	4	3	5	5	4	4	4	2	5	2	2	2	2	4	3	2	3	3	3	4	4	3	5	4	2
4	4	4	5	3	4	3	5	4	3	5	4	5	5	5	4	4	4	4	4	5	5	5	5	4	1	1	1	1	2	1
2	2	1	2	3	4	3	5	3	4	5	5	4	5	5	1	1	1	1	1	2	1	2	2	3	2	1	3	2	2	2
5	5	5	5	5	3	2	3	4	3	4	4	4	3	4	1	1	1	1	1	3	3	3	2	4	2	2	2	2	3	2
3	3	3	3	3	4	2	3	5	4	1	1	2	1	1	3	4	3	3	3	4	4	5	4	4	3	3	4	4	2	2
1	1	2	1	1	1	1	1	1	1	4	4	4	4	4	1	1	2	1	1	2	1	4	3	4	4	5	5	4	2	4
3	3	2	3	3	5	5	5	5	5	1	2	1	1	1	5	5	5	4	5	5	5	5	5	5	1	2	1	1	1	1
3	4	3	3	4	3	3	3	3	4	5	5	5	5	5	5	5	5	5	4	3	3	2	3	4	3	4	3	3	2	4
3	3	3	3	3	4	4	4	4	3	4	3	4	4	2	4	4	4	4	3	4	4	5	4	3	2	2	2	1	4	1
4	4	2	2	5	3	4	3	3	3	2	2	2	2	3	4	3	4	3	4	4	4	3	5	5	2	2	3	1	2	2
1	1	1	1	1	1	1	1	2	1	1	1	1	1	1	1	1	1	2	1	5	5	4	5	5	5	4	5	5	4	5
3	4	2	4	3	4	2	4	4	4	3	3	4	3	4	3	4	4	2	4	5	5	5	5	4	3	3	3	4	2	4
1	1	1	1	1	4	3	4	4	5	3	3	2	3	3	5	4	5	5	4	4	4	3	4	4	1	1	1	2	1	1
5	5	5	5	4	1	2	2	1	1	5	5	5	5	4	3	2	2	4	4	5	5	5	5	5	1	1	1	2	1	1
3	4	2	4	3	5	5	5	4	5	3	4	4	2	3	4	4	3	4	4	3	4	3	2	3	3	3	4	4	3	2
5	4	5	4	5	5	5	4	4	5	2	2	2	2	3	3	2	4	2	3	5	4	5	5	5	1	1	1	1	1	1
5	5	5	5	5	5	5	4	5	4	4	4	3	4	4	5	5	5	5	5	4	2	5	5	5	1	1	1	1	1	1
4	4	4	4	4	5	5	5	4	5	3	2	3	2	4	4	4	5	3	4	3	3	3	4	2	3	4	3	3	3	2
3	3	4	3	3	3	3	3	4	2	4	5	3	4	4	5	5	4	5	4	2	2	3	4	2	2	1	2	3	2	2
3	4	3	2	3	2	3	2	1	3	3	3	4	2	3	1	1	2	1	1	3	2	4	3	4	2	2	2	2	3	2
5	5	5	5	5	3	3	3	3	3	1	2	1	1	1	4	4	4	4	5	5	5	5	5	4	2	2	1	2	1	3
3	3	4	3	3	1	2	2	1	1	5	4	5	5	4	2	3	2	3	1	5	5	5	5	4	2	1	3	1	4	3
2	1	1	1	3	4	5	3	3	3	3	4	4	2	3	2	2	2	2	2	3	3	2	3	4	2	2	1	3	3	2
3	3	3	3	3	3	2	2	3	4	5	5	5	5	4	4	4	4	5	3	4	3	3	3	5	3	3	4	2	4	3
1	1	2	1	1	5	5	5	5	4	1	1	1	1	2	4	5	2	4	4	1	1	2	1	1	5	5	5	5	5	5
2	3	1	2	3	5	5	4	4	5	1	1	2	1	1	1	1	2	1	1	3	2	3	3	2	4	4	5	4	3	5
5	5	4	5	5	4	5	4	3	5	3	4	3	3	3	5	5	4	5	5	4	4	5	4	5	1	1	2	1	2	1
4	4	4	3	4	5	4	5	5	5	3	2	2	4	2	3	2	4	2	2	5	5	5	4	4	2	2	2	3	1	2
5	4	5	5	5	3	2	4	4	4	4	4	3	5	4	3	2	3	3	4	4	4	3	5	4	2	2	2	2	2	3
4	4	4	4	4	4	5	5	3	4	4	3	3	4	5	4	4	4	4	4	3	4	3	4	2	2	1	2	4	2	4
4	3	4	4	5	4	3	4	4	4	2	3	1	2	1	4	5	3	3	4	5	5	5	5	5	2	1	4	1	1	2
4	4	5	3	4	4	4	4	5	4	1	1	1	1	1	2	1	2	2	3	5	5	5	4	5	2	1	2	2	2	2
4	3	4	4	2	3	2	4	3	4	5	5	5	5	5	2	1	2	4	2	2	2	2	3	2	1	2	1	1	1	1
4	4	4	5	3	4	4	4	5	5	4	4	4	5	4	4	4	4	4	4	4	5	5	2	3	2	1	4	1	2	3
1	1	2	2	1	1	2	2	1	1	1	1	1	2	1	2	2	2	2	3	1	1	1	2	1	5	4	5	5	5	5
3	4	4	4	2	3	3	4	3	2	4	4	4	5	4	3	2	4	2	4	3	3	3	4	2	3	2	3	2	3	3
5	5	5	5	4	5	5	5	4	4	5	5	5	5	5	3	4	3	2	2	4	5	3	4	4	1	2	1	1	1	1
1	2	2	1	1	5	5	5	4	5	4	4	4	5	4	4	3	4	3	4	1	1	1	1	1	2	3	2	3	2	2
4	3	5	3	4	4	3	5	5	3	4	4	4	4	3	2	1	2	3	3	3	3	3	4	3	3	3	3	3	4	2
1	1	1	1	2	1	1	1	2	2	1	1	1	2	1	1	1	1	2	1	2	1	2	2	2	5	4	4	5	5	5
4	3	4	4	4	3	2	4	3	4	3	3	3	3	3	5	5	5	4	5	4	2	4	3	4	3	3	2	3	2	4
4	4	4	4	4	4	5	5	3	5	2	2	2	2	4	3	3	3	2	3	3	2	3	4	2	2	2	3	1	3	2
5	5	5	5	5	1	1	1	1	2	2	1	1	3	2	4	5	4	5	2	3	3	3	3	3	1	1	1	2	2	1
2	3	2	1	2	4	4	4	3	5	1	1	1	2	1	5	5	5	4	5	3	2	4	3	3	3	3	3	3	3	4
5	5	5	4	5	5	5	5	5	5	4	4	4	4	3	5	5	4	5	4	2	3	2	1	4	1	1	1	1	1	1
3	4	4	2	2	4	5	3	4	4	2	2	3	2	2	4	4	4	4	3	5	5	5	4	5	1	1	1	1	2	1
5	5	5	5	5	4	4	5	3	4	4	5	4	5	3	2	1	2	3	3	5	5	4	5	5	2	2	2	4	1	2
4	5	2	2	3	4	3	3	4	5	5	5	5	5	4	5	5	5	5	4	2	1	3	2	3	1	1	1	2	2	1
4	4	4	4	3	3	3	4	2	3	2	2	2	2	2	1	1	2	2	1	4	4	5	2	5	3	3	4	2	4	4
4	5	4	4	4	2	3	1	3	2	4	4	4	4	4	1	2	1	1	2	3	4	4	4	2	3	3	3	4	2	3
3	2	2	3	4	4	4	5	3	5	2	1	1	3	1	4	4	3	4	4	4	4	5	5	4	2	4	2	2	2	2
1	1	1	1	2	5	4	5	5	5	1	1	2	1	2	4	2	3	4	4	5	5	4	5	5	5	5	5	5	5	5
1	2	1	1	1	4	4	3	5	3	4	3	3	5	4	1	2	1	2	1	1	1	1	1	2	4	5	5	2	4	3
4	4	2	4	4	2	2	1	4	3	4	3	5	5	5	4	4	4	4	4	4	4	4	4	4	2	3	1	3	4	1
5	5	5	5	5	5	4	5	5	4	4	4	5	3	3	5	5	4	5	5	5	5	5	5	5	2	3	2	2	2	1
3	3	3	3	3	4	4	4	4	4	4	3	4	5	2	3	4	3	3	2	3	4	4	3	2	2	1	2	1	3	4
3	3	3	3	2	4	2	5	4	4	4	4	4	4	5	4	4	4	4	4	3	3	4	4	2	2	2	1	1	2	2
4	3	5	3	5	2	2	3	3	1	4	3	4	5	5	5	5	5	5	5	2	2	1	2	2	2	3	2	2	2	2
4	3	4	4	4	4	4	5	5	3	5	5	5	4	5	5	5	5	5	4	1	1	1	1	2	2	2	2	3	3	1
4	5	4	3	4	4	5	4	3	5	4	4	4	4	5	4	4	3	4	3	4	3	4	4	4	2	1	2	2	2	2
5	5	5	5	5	4	5	3	3	5	4	4	5	4	4	4	5	3	3	3	1	1	2	1	1	2	2	3	1	2	1
3	3	2	3	3	5	5	4	5	4	3	3	3	2	3	5	5	5	5	5	5	5	4	5	5	1	2	1	1	1	1
1	2	2	1	1	3	3	3	3	3	4	4	3	4	4	3	4	3	2	3	5	5	5	5	4	3	2	4	3	3	3
3	3	3	3	3	5	5	5	4	5	5	5	5	4	4	4	5	3	4	2	5	5	5	4	5	1	1	2	1	1	1
5	4	5	5	5	1	2	2	1	1	5	4	4	5	5	3	3	4	3	2	2	4	1	1	1	3	3	4	4	2	3
2	3	1	2	4	1	1	2	1	1	3	3	3	3	3	1	2	1	1	1	1	1	2	1	1	4	4	5	3	4	5
5	5	5	4	5	2	3	1	3	1	3	3	3	2	4	3	3	3	3	3	3	3	3	2	4	3	2	2	3	4	3
2	3	2	2	1	5	5	4	4	5	5	4	5	5	5	3	4	3	4	3	3	3	3	3	3	3	3	3	3	3	3
2	2	3	2	2	1	1	1	2	1	1	1	1	1	1	2	1	2	2	2	1	1	1	1	1	4	5	5	3	4	4
2	2	1	2	2	3	4	2	3	3	1	2	1	1	1	1	1	1	1	1	2	1	2	1	4	4	4	5	4	4	4
4	4	4	4	4	4	3	5	3	4	3	4	2	3	2	3	3	4	2	3	2	2	4	1	2	2	4	2	2	2	2
4	4	4	4	4	3	3	4	2	4	5	5	5	5	5	2	2	2	2	1	3	3	2	3	4	2	2	1	2	2	3
2	3	1	3	2	4	5	2	3	4	5	5	5	5	5	4	4	3	5	5	4	4	5	2	4	2	1	2	2	2	2
4	4	4	5	3	4	4	4	4	2	4	4	4	4	5	5	5	4	4	5	4	4	4	5	3	2	2	2	4	2	1
5	4	5	5	5	3	4	3	3	2	2	2	2	2	2	4	4	5	3	4	5	5	4	5	4	2	2	2	2	2	1
4	5	3	4	4	1	1	2	1	2	1	1	1	2	2	5	5	5	5	4	4	4	4	5	4	4	4	5	5	4	2
3	2	3	3	3	1	2	1	1	1	2	1	2	2	2	1	1	1	1	2	4	3	5	4	4	2	2	2	3	2	2
3	3	3	2	3	5	5	5	5	4	4	3	4	5	2	4	4	4	3	4	2	4	2	2	2	1	1	2	1	2	1
4	3	5	4	4	4	4	2	4	4	1	1	1	1	2	4	3	4	4	4	4	4	2	2	4	2	2	1	2	1	4
4	5	4	5	3	4	5	3	3	4	4	4	4	3	4	3	3	3	3	3	4	3	4	4	4	2	1	4	2	4	3
3	4	2	3	4	2	3	2	2	1	2	3	1	2	3	4	3	4	5	4	1	2	1	1	1	4	4	4	3	3	5
2	2	1	2	3	2	1	2	2	3	3	4	2	2	3	4	4	2	5	4	3	3	4	3	3	3	3	3	3	3	3
4	2	4	4	4	5	5	5	5	4	3	2	2	4	3	1	1	2	1	1	4	4	5	5	3	2	1	2	2	2	2
5	5	5	5	4	5	5	4	5	4	3	4	2	3	3	2	3	1	2	2	5	5	5	5	4	1	2	1	1	2	1
4	5	2	5	5	4	4	4	4	3	3	3	3	3	4	4	4	3	5	4	5	5	5	5	4	2	3	3	1	1	1
3	4	3	4	2	2	2	2	2	2	4	5	4	3	4	4	3	4	5	3	4	2	4	4	4	2	2	2	2	2	2
3	3	2	3	3	4	5	4	4	3	4	4	4	3	3	5	5	5	4	5	1	2	1	2	1	1	1	1	2	1	1
1	2	1	1	1	4	3	5	5	4	5	5	5	5	4	4	4	3	5	2	4	2	4	5	4	2	2	2	1	3	2
4	5	2	5	5	3	2	2	4	3	1	1	1	2	1	1	2	1	1	2	2	4	2	2	1	4	4	5	3	4	4
3	4	2	3	3	1	1	1	2	2	5	5	5	5	5	3	3	2	3	4	2	1	1	1	3	2	3	1	4	4	1
4	3	5	4	5	1	2	1	1	1	5	5	5	5	5	1	1	2	2	1	1	1	1	1	2	5	5	5	5	4	5
5	5	5	5	4	4	3	3	5	2	4	2	4	5	3	4	3	3	4	5	2	2	2	3	2	2	2	2	1	1	3
5	5	4	4	5	4	5	4	4	5	4	4	5	4	3	4	5	5	3	3	4	5	5	5	3	2	4	2	1	2	2
4	4	3	3	5	4	5	5	3	4	3	3	4	2	2	4	4	3	5	4	3	4	4	2	3	3	3	3	3	2	3
5	4	5	5	5	2	2	2	2	2	5	5	4	5	5	5	5	5	5	5	5	5	4	5	4	1	1	1	1	1	2
2	3	1	2	2	4	3	4	5	4	4	3	3	3	5	5	5	5	4	5	5	5	4	5	5	1	2	1	1	1	1
2	1	4	2	3	4	5	5	3	3	1	1	1	1	1	2	1	2	2	2	4	4	5	2	3	4	2	4	5	4	4
4	5	5	4	3	4	3	4	4	5	5	5	5	4	5	4	4	5	4	3	4	3	3	5	5	2	4	4	2	1	2
4	4	4	5	3	1	1	1	1	2	3	3	3	2	3	2	2	3	1	1	2	2	2	2	2	3	2	3	3	3	4
1	1	1	1	2	2	2	3	3	1	2	3	2	2	1	1	1	2	1	1	4	4	3	4	5	5	4	5	5	5	5
5	5	5	4	5	4	5	3	5	4	4	3	5	5	2	4	4	3	4	4	5	5	5	5	4	2	2	2	2	3	2
3	4	3	3	3	3	4	2	2	3	3	4	4	4	2	4	3	5	4	5	4	4	3	5	4	3	4	2	3	4	3
4	4	3	4	5	3	3	2	4	4	5	5	4	5	5	4	5	4	4	4	1	1	1	1	2	1	1	1	1	2	1
2	1	3	1	2	3	2	4	3	3	3	4	2	2	3	4	5	4	3	5	4	4	4	4	4	3	2	4	3	3	2
4	3	2	4	5	3	3	2	3	3	4	4	5	4	3	4	5	4	4	3	4	4	4	4	3	2	1	2	2	2	2
5	5	5	5	4	3	3	3	3	2	5	5	5	5	4	4	3	5	3	4	5	5	5	4	5	1	1	2	1	1	1
3	4	3	2	3	4	5	5	3	4	3	2	3	3	3	5	4	5	5	5	5	5	5	5	5	1	1	2	1	1	1
4	4	3	4	4	4	4	5	4	4	2	2	2	1	3	5	5	5	5	4	5	5	4	5	4	1	2	1	2	1	1
5	4	5	5	5	1	1	1	1	1	4	4	4	4	4	2	2	2	3	1	5	5	5	5	4	1	1	2	1	1	1
5	5	4	5	5	5	5	5	4	4	2	3	2	3	1	3	3	3	4	2	4	5	3	4	4	2	2	1	2	2	2
3	2	3	3	3	3	2	4	3	2	3	2	2	3	3	5	4	5	5	5	4	4	4	2	2	3	3	3	3	3	3
4	4	4	4	4	4	5	3	4	3	4	4	2	4	3	4	4	4	5	3	3	3	3	2	3	2	2	1	1	2	4
1	2	2	1	1	2	3	1	1	2	5	5	4	4	5	2	4	2	3	1	2	2	3	1	1	4	4	5	2	4	2
5	5	4	5	5	5	5	5	5	5	3	2	3	3	3	3	4	2	4	2	2	2	2	4	1	1	1	1	1	1	2
4	2	5	2	4	4	4	4	3	4	4	4	4	4	4	3	3	3	2	4	4	4	5	4	3	2	2	2	3	4	1
1	1	1	1	1	1	2	1	1	1	2	2	1	2	3	2	2	3	2	2	2	2	1	2	2	5	5	5	5	4	5
1	1	1	1	2	2	1	3	4	2	5	4	5	5	5	2	2	1	3	2	4	3	3	5	4	2	4	1	1	2	2
5	5	5	5	4	3	4	3	3	3	5	5	5	5	5	2	1	3	1	4	4	5	4	4	4	2	3	2	1	1	3
3	4	3	3	2	3	3	2	4	3	3	3	2	3	4	3	3	2	3	3	3	4	2	2	4	3	2	3	2	4	4
4	4	4	4	4	5	4	5	5	5	4	4	5	4	3	4	4	4	4	5	4	5	4	5	3	2	1	2	3	1	2
1	2	1	1	1	5	5	5	4	5	4	4	3	2	4	4	3	4	3	5	3	4	2	3	2	2	2	2	3	2	2
4	4	4	3	4	3	3	2	2	3	4	4	4	5	5	3	3	2	2	4	2	2	2	2	2	3	3	3	2	3	3
4	4	4	4	4	5	4	5	5	5	5	5	5	4	5	4	3	5	4	3	1	2	1	1	1	1	1	1	1	2	1
2	1	2	3	2	4	3	4	5	4	2	2	1	2	3	4	4	3	5	4	1	2	1	2	1	2	3	2	3	3	1
2	2	2	1	3	3	3	3	3	3	4	5	3	4	5	4	4	4	5	4	5	4	5	5	4	2	2	2	2	2	3
4	5	3	3	4	4	4	5	4	4	4	3	3	4	5	2	2	4	2	2	3	4	4	4	2	2	2	2	2	2	3
5	5	4	5	4	2	1	2	3	1	4	4	4	3	5	4	5	2	3	3	4	5	4	5	3	2	2	3	2	1	2
4	5	4	2	4	4	4	3	4	4	2	2	3	2	1	1	1	2	1	2	5	4	5	5	5	2	2	2	2	1	2
4	4	5	3	4	3	4	2	3	4	1	2	1	1	1	4	5	4	4	3	5	5	5	5	4	3	3	2	4	3	3
4	4	4	2	5	3	2	4	2	4	4	2	4	4	4	3	3	3	3	3	4	5	4	4	3	2	2	4	3	2	2
4	4	4	4	3	2	1	2	3	3	2	4	2	3	2	1	1	1	1	2	3	2	4	3	3	3	3	3	2	3	4
1	1	1	1	2	5	4	5	5	5	2	2	2	4	1	1	1	1	1	1	1	1	1	2	1	4	4	4	4	5	4
1	2	1	2	1	2	1	2	4	3	2	1	2	1	3	1	1	2	1	1	2	3	1	2	1	5	5	4	4	5	5
1	1	2	1	1	2	2	2	2	4	4	3	4	4	5	1	1	2	1	1	2	3	2	2	3	5	5	5	5	5	4
2	2	3	3	1	4	4	4	4	2	4	3	3	5	5	4	4	4	4	4	4	4	4	4	3	2	2	3	1	1	2
3	2	3	3	4	4	3	5	3	4	2	2	3	4	1	4	2	3	5	4	4	5	5	4	4	2	3	2	1	3	2
5	5	4	4	5	4	3	4	5	4	4	2	5	4	4	2	3	2	3	2	4	4	4	4	4	2	2	2	2	4	2
2	3	1	3	3	2	3	2	1	2	2	3	3	3	1	3	3	2	3	3	2	1	2	2	2	4	4	3	5	3	5
1	2	1	2	1	1	1	2	1	1	2	2	3	1	1	1	1	1	1	1	2	3	2	1	2	4	2	4	5	5	4
2	2	1	3	1	4	4	4	4	4	4	5	3	5	4	5	5	5	5	4	4	4	4	3	4	2	2	2	2	3	2
4	4	4	4	4	2	2	1	1	4	3	2	2	3	4	4	4	4	5	4	4	4	4	3	4	3	3	3	3	3	4
1	1	1	2	2	2	1	4	2	1	3	4	3	4	2	3	3	4	3	2	3	3	4	2	3	3	2	4	3	2	4
1	1	1	1	1	1	2	1	1	1	1	1	1	2	1	5	5	5	5	5	4	4	4	3	3	4	4	5	4	2	3
4	2	4	5	2	5	5	4	5	4	5	5	5	4	5	4	5	5	3	3	5	5	4	5	5	1	1	1	2	2	1
4	4	4	2	5	4	3	5	5	4	4	3	4	5	3	1	1	1	1	1	4	5	4	4	4	2	2	2	2	3	2
1	1	1	2	2	4	4	3	5	4	2	3	4	1	1	1	1	1	1	1	2	2	2	3	2	5	5	5	5	4	5
3	2	4	2	2	5	5	5	5	5	5	5	5	5	5	2	2	1	3	2	5	4	5	5	5	4	5	3	4	5	4
5	4	5	5	5	2	2	2	1	1	2	2	3	2	2	1	1	1	1	1	4	4	3	4	4	4	5	5	4	2	4
4	4	2	4	4	3	4	3	3	3	3	3	3	4	3	4	4	3	5	4	4	5	3	4	4	3	4	3	3	4	2
5	5	5	5	4	3	3	3	3	2	5	4	5	5	5	4	4	4	3	4	5	4	5	5	5	1	2	1	2	1	1
4	3	4	4	4	4	5	4	2	4	5	5	4	5	5	5	5	5	4	5	2	2	4	2	2	1	2	1	1	2	1
3	3	3	4	2	5	5	5	5	4	3	3	4	3	2	3	4	3	3	2	4	4	4	4	4	3	3	2	3	2	4
2	1	3	2	2	1	1	1	1	1	1	1	2	2	1	1	1	2	1	1	2	3	1	2	2	5	5	5	5	4	5
3	4	4	2	3	4	5	4	4	3	3	2	3	3	3	1	2	1	1	1	2	3	1	3	3	3	3	2	3	2	3
4	3	3	4	5	4	3	4	4	5	4	4	5	3	4	2	3	1	2	2	4	3	3	5	2	2	2	1	3	2	2
2	2	1	3	3	5	5	5	5	4	5	5	4	4	5	5	5	5	4	5	4	5	4	2	5	1	2	1	1	2	1
2	3	4	3	1	2	2	1	3	2	2	1	2	1	3	1	1	1	1	1	2	3	2	3	2	5	5	5	5	5	5
3	2	3	3	3	2	2	1	2	3	4	3	4	5	4	4	4	5	3	4	2	1	2	3	3	2	2	2	1	1	3
5	5	5	5	4	4	4	3	4	5	3	2	3	4	4	2	2	2	2	3	4	3	5	4	4	1	1	1	1	1	1
5	5	4	5	5	5	5	5	5	4	5	4	5	4	5	5	4	5	5	5	4	4	5	4	3	1	1	1	2	1	1
4	4	3	3	4	4	4	4	4	3	3	2	4	3	3	2	2	2	2	3	5	5	5	5	5	2	2	2	1	1	2
2	2	2	2	2	5	5	4	5	5	5	5	5	5	5	5	5	4	5	5	5	5	5	5	5	1	2	1	1	1	1
4	4	3	4	5	4	5	3	2	4	4	4	3	5	5	4	5	4	4	3	4	4	4	4	4	2	2	3	2	2	2
1	1	1	1	1	4	4	5	4	4	4	3	5	5	5	4	4	5	5	3	4	3	4	4	4	2	1	2	4	2	1
4	3	4	5	3	4	2	5	4	5	3	3	3	2	3	4	5	2	3	3	4	5	2	4	3	2	4	1	2	3	3
4	4	4	3	4	4	4	4	4	4	2	3	2	2	2	5	5	5	5	4	4	3	4	4	5	2	3	2	3	2	1
5	5	5	5	5	3	3	3	4	2	4	4	5	3	4	2	2	2	2	2	4	4	3	4	4	1	1	1	1	2	2
4	3	3	5	3	5	4	5	5	5	1	2	1	1	2	2	2	1	2	2	2	2	3	1	3	3	3	2	3	4	3
3	3	3	3	3	4	4	5	3	3	4	2	4	4	3	1	1	1	1	1	4	5	5	2	3	2	2	1	2	2	3
4	4	4	2	4	4	3	4	4	5	3	3	3	3	3	1	2	2	1	1	4	5	4	5	4	2	1	4	2	2	2
4	5	3	4	4	5	5	5	4	5	4	5	3	4	3	4	3	4	4	4	4	4	3	4	5	2	1	2	2	2	3
2	2	1	2	4	2	2	3	2	4	3	4	2	3	3	5	5	5	5	4	5	5	4	5	5	2	2	2	3	2	2
4	4	4	4	4	4	4	4	4	3	2	3	1	3	4	4	4	5	4	3	1	2	1	1	2	3	3	4	3	3	2
1	1	1	1	1	5	4	5	5	5	3	3	4	3	2	3	3	3	3	2	3	3	3	3	2	3	3	3	4	3	3
2	2	2	3	2	2	2	3	2	1	1	1	1	1	2	2	3	3	2	1	2	2	1	3	2	5	5	5	5	5	4
5	4	5	5	5	3	4	4	3	3	5	4	5	5	5	5	5	4	5	5	4	4	5	5	3	1	1	1	1	1	2
4	2	4	3	4	5	5	4	4	5	4	2	4	4	4	5	5	4	5	5	4	5	3	3	4	2	2	1	2	2	4
5	5	5	4	4	3	3	3	4	2	3	3	2	4	3	4	4	5	4	4	5	5	5	5	4	2	2	2	2	2	3
1	2	2	1	1	4	4	3	3	4	1	1	1	1	1	2	2	2	1	2	5	4	5	4	5	4	2	4	2	5	4
5	5	5	5	5	3	3	3	3	3	3	3	3	3	2	3	3	4	2	4	5	5	5	5	5	3	3	4	2	3	3
1	2	2	1	1	5	5	5	5	5	1	1	1	1	1	3	4	3	3	3	5	4	5	5	5	3	4	3	3	3	3
2	4	3	1	4	2	4	1	2	1	2	2	2	2	2	5	4	5	5	5	1	1	2	1	1	4	3	3	4	5	3
5	4	5	5	5	3	2	2	3	4	5	4	5	5	5	4	5	4	4	4	4	4	5	3	4	1	1	1	2	1	1
3	3	3	3	3	5	5	5	5	5	3	2	3	3	3	5	5	5	5	5	1	2	1	1	1	3	3	3	2	4	3
4	4	5	4	3	4	5	4	2	3	4	4	4	5	3	4	5	4	4	3	4	3	4	5	4	2	2	2	1	2	4
1	1	2	1	1	4	4	4	4	4	4	4	4	5	4	4	3	5	4	4	3	4	3	3	2	1	1	2	1	1	2
1	1	1	1	2	3	2	4	3	2	1	1	2	1	1	2	2	2	2	2	2	3	3	3	1	4	4	4	5	3	4
4	4	3	4	4	4	4	4	5	2	5	5	4	5	5	5	5	5	4	4	3	4	2	4	4	1	1	1	1	1	2
1	1	1	2	1	2	2	1	1	2	4	4	4	5	4	4	4	3	4	5	2	2	2	3	2	4	5	3	4	5	5
1	1	1	1	2	3	3	3	3	3	3	3	2	4	3	3	4	4	3	2	3	3	2	4	2	3	4	2	3	2	3
2	3	2	1	2	5	5	5	4	5	2	2	1	2	2	5	4	4	5	5	5	5	5	5	5	1	1	2	1	1	2
5	4	5	5	4	4	4	4	3	5	3	2	4	3	3	3	3	3	2	4	3	3	4	3	2	3	3	3	2	3	4
4	3	3	3	5	3	3	3	2	3	3	3	3	3	3	4	5	5	2	5	3	2	2	4	4	3	2	3	3	3	3
5	5	5	5	5	5	4	5	5	5	4	5	4	3	4	2	3	1	2	2	4	4	4	2	4	1	1	1	1	2	1
5	4	5	5	5	1	1	1	1	1	4	4	3	5	3	3	2	3	3	3	3	3	2	3	3	2	2	4	2	2	1
2	2	2	2	2	4	4	5	2	4	1	2	1	1	2	5	5	4	5	5	1	1	2	2	1	5	5	5	5	5	4
2	1	2	1	3	5	4	5	4	5	3	3	2	3	4	4	5	5	3	4	1	1	2	1	2	2	1	2	1	2	2
3	3	3	2	4	2	3	1	2	3	4	4	4	5	4	1	1	2	1	1	4	4	4	3	3	4	5	4	4	4	4
5	5	4	5	4	5	4	4	5	5	3	2	4	2	3	5	5	4	4	5	4	4	2	5	4	3	4	4	4	2	3
5	5	5	4	5	4	5	3	3	5	5	5	5	5	5	5	5	4	5	5	1	1	1	1	1	4	3	4	4	4	4
3	2	3	3	4	3	2	3	4	3	1	1	2	1	1	3	3	4	2	3	4	4	3	4	2	3	3	2	4	2	4
4	4	3	5	4	3	4	3	3	2	3	4	3	3	3	5	5	5	5	4	3	4	2	3	3	3	4	2	3	3	4
4	2	3	4	5	2	2	2	4	2	2	2	2	2	2	1	1	1	1	1	4	4	3	5	5	2	2	2	1	2	4
4	3	3	5	4	2	2	2	2	2	4	4	4	4	4	4	3	4	5	5	2	3	2	1	2	2	2	2	2	2	3
5	5	5	5	5	1	1	1	1	1	1	1	1	1	2	1	1	2	2	1	1	2	1	2	1	5	5	5	5	5	4
1	1	2	1	1	4	4	5	3	5	4	4	3	5	4	4	4	3	4	4	3	3	4	3	3	3	2	3	3	3	3
2	3	2	3	1	2	2	4	2	2	2	3	4	1	2	5	5	4	5	5	4	5	4	4	5	4	3	4	4	2	5
4	5	3	5	5	1	1	2	1	1	4	4	4	4	4	4	4	5	4	3	4	3	4	3	4	2	1	2	2	2	2
4	4	3	5	3	4	5	4	3	3	4	3	4	5	5	4	2	3	5	4	4	5	4	4	4	2	1	2	2	1	4
4	4	4	3	5	1	2	1	1	1	4	4	5	5	3	3	3	4	2	3	2	3	2	2	1	2	2	1	2	2	3
4	2	4	5	2	2	3	2	2	1	4	4	4	5	4	4	5	4	3	4	1	2	2	1	1	1	2	1	1	1	1
4	4	4	5	4	5	4	5	5	5	3	4	4	2	3	2	1	4	2	1	1	1	1	1	2	4	3	4	4	4	4
5	5	5	4	4	5	5	4	5	4	4	4	4	5	3	4	3	3	5	4	2	3	1	2	2	2	4	2	2	1	2
2	4	1	1	1	3	2	2	4	3	3	2	3	3	4	3	3	3	3	3	3	3	4	4	2	2	2	3	2	2	3
4	2	4	5	5	4	3	3	5	4	1	1	1	1	1	4	3	5	4	5	2	2	2	2	2	2	1	1	2	3	2
2	3	3	2	1	4	5	2	2	4	4	5	4	3	4	4	4	4	4	4	4	4	4	4	4	2	2	1	2	3	2
2	1	2	1	4	2	3	2	2	2	2	4	2	3	1	4	4	4	5	3	2	2	2	1	3	2	3	1	1	1	4
1	2	1	1	1	5	5	5	5	5	4	4	3	4	4	5	4	5	4	5	4	4	4	4	4	1	1	1	1	1	2
3	3	2	3	3	3	3	3	3	2	2	1	1	3	1	3	4	2	3	2	3	2	2	3	3	3	3	3	3	3	3
4	4	4	3	5	5	4	5	5	5	4	5	4	3	5	4	2	4	4	4	4	4	3	5	5	2	3	1	3	2	1
4	3	4	4	4	1	2	1	1	1	3	4	3	2	3	3	3	3	3	3	2	2	3	2	2	2	1	2	2	1	2
3	4	2	4	4	4	4	5	4	3	2	4	1	1	3	3	4	3	3	2	4	4	4	4	4	3	2	4	4	3	3
5	5	4	5	5	5	5	5	5	5	5	5	4	4	5	3	4	2	4	3	4	2	5	5	4	2	2	3	2	1	3
4	4	5	3	3	3	4	4	2	3	4	4	4	4	4	4	4	4	4	2	3	2	3	3	3	2	2	2	2	3	1
2	1	1	3	2	2	2	1	3	1	1	1	2	2	1	2	2	2	1	3	2	3	2	2	1	5	5	5	5	5	5
3	3	2	4	3	3	3	4	2	4	4	5	4	2	5	4	4	2	3	4	4	4	4	2	5	2	3	2	2	2	4
4	3	3	4	4	5	5	5	5	5	5	5	4	5	4	5	5	5	5	5	5	5	5	5	5	1	1	2	1	1	1
4	4	4	4	5	2	1	2	2	2	4	4	3	2	5	4	5	3	4	5	5	4	5	5	5	2	2	2	2	3	2
3	4	3	4	2	3	3	4	3	2	2	2	3	2	2	1	1	1	1	1	4	2	4	4	5	3	3	2	4	3	2
5	5	4	5	5	1	2	1	1	2	5	4	5	5	5	5	5	5	5	4	2	4	1	2	2	1	2	1	1	1	1
4	4	5	3	4	5	5	4	5	5	4	5	5	2	3	5	5	4	5	5	2	1	3	1	3	2	2	2	2	1	2
5	5	4	4	5	3	2	3	3	3	1	1	2	1	1	3	4	2	2	2	1	1	1	2	1	3	3	2	3	4	3
4	3	2	4	5	1	1	1	1	2	1	1	2	1	1	5	4	5	5	4	2	3	3	2	2	4	4	3	3	4	4
4	3	4	5	3	3	2	3	4	4	3	4	3	4	3	3	2	2	4	4	1	1	2	1	2	3	3	2	4	4	2
3	4	2	4	3	4	5	4	4	4	5	5	4	5	5	3	4	2	3	3	4	3	5	4	4	3	3	4	3	2	3
4	2	5	4	3	3	3	2	4	3	5	4	5	5	5	2	2	2	1	3	5	5	5	4	5	2	2	2	1	3	2
4	3	5	5	3	5	5	4	5	5	3	2	4	2	3	4	3	4	4	5	3	3	3	2	3	2	2	2	2	1	2
3	3	4	2	3	2	3	3	1	2	2	2	2	4	2	4	4	3	5	5	1	2	1	2	1	1	2	1	1	1	1
4	3	5	4	3	1	1	2	1	1	2	3	3	2	2	2	1	4	1	3	1	2	2	1	1	5	5	5	5	5	4
2	2	1	3	2	1	1	2	1	1	4	4	5	3	3	1	1	1	1	1	2	2	1	3	2	2	3	2	2	3	2
4	3	4	4	4	4	3	5	5	5	4	4	4	5	3	4	4	4	4	3	1	1	1	1	2	2	3	2	3	2	2
4	4	3	4	4	4	4	3	5	4	3	2	4	3	3	4	2	5	5	4	4	5	5	2	4	2	1	2	2	2	3
4	3	5	2	4	3	3	3	3	2	3	2	4	2	3	2	3	2	2	2	5	5	5	4	5	3	3	3	2	4	4
4	4	4	4	4	4	5	4	3	4	4	2	4	5	4	4	2	5	4	5	4	5	3	4	4	2	2	3	2	2	1
4	3	4	5	4	4	5	3	5	4	4	4	4	4	3	5	5	5	4	5	5	4	5	5	4	2	2	1	1	2	4
4	2	4	3	5	3	3	4	3	3	3	2	2	3	3	3	4	2	2	2	4	4	4	4	3	3	3	3	3	4	2
4	4	3	3	5	5	4	5	5	5	5	5	4	5	5	4	3	4	4	4	4	5	5	4	3	1	2	1	1	1	1
4	3	4	3	5	5	5	5	5	4	1	2	1	1	1	1	1	1	2	1	5	5	4	5	4	2	2	3	3	1	2
3	3	4	4	2	4	4	5	4	3	4	4	4	4	3	3	2	4	3	3	5	5	4	5	5	3	4	2	2	2	3
4	5	4	3	4	2	2	2	2	2	2	3	2	4	2	2	2	2	2	4	2	1	3	2	3	5	5	5	5	4	5
4	4	5	4	3	1	1	1	2	1	4	4	4	5	4	1	1	1	2	2	1	1	1	1	2	4	4	4	2	4	5
2	3	2	2	2	4	3	3	4	5	4	4	4	4	4	3	3	4	2	2	4	3	4	4	4	2	1	4	1	2	3
2	3	2	2	2	5	5	4	5	4	4	5	3	4	4	3	2	2	3	4	4	4	4	4	3	1	1	1	1	1	1
1	1	1	1	1	2	2	2	2	2	1	1	1	1	2	4	4	4	5	4	1	1	1	1	1	4	4	4	5	4	4
2	1	3	2	1	3	4	2	2	4	5	5	4	5	5	3	3	4	3	3	5	5	4	5	5	3	4	3	3	2	3
3	3	2	3	4	1	1	1	2	1	3	4	2	3	2	5	5	5	5	5	4	3	4	4	4	1	1	1	1	1	2
1	1	2	2	1	3	3	3	3	3	3	2	3	3	3	4	4	5	2	4	3	2	4	3	3	3	3	3	2	3	3
4	3	3	4	5	5	5	5	4	5	1	2	2	1	1	4	4	5	5	4	4	4	4	3	5	1	1	2	1	2	1
5	5	5	4	5	5	5	5	5	4	3	4	2	3	3	4	3	5	3	3	5	5	4	5	5	1	2	1	1	1	1
4	4	4	5	3	4	4	3	4	4	3	4	3	3	3	3	3	4	3	3	5	5	4	5	5	2	1	2	2	2	2
3	3	3	4	2	3	3	4	3	3	2	4	2	4	2	5	4	5	5	5	4	3	5	4	2	1	1	1	1	1	1
3	4	2	3	3	4	4	5	3	4	4	3	4	4	4	4	3	5	4	4	4	4	2	5	5	2	3	3	2	1	3
4	4	4	4	4	4	4	5	4	2	1	1	1	2	1	4	5	4	4	4	5	5	5	5	4	2	2	2	2	2	3
5	4	5	5	5	1	1	1	1	2	2	2	2	2	2	1	1	2	1	1	2	3	4	3	1	5	5	5	5	5	4
3	4	3	2	2	5	5	5	5	4	5	4	4	5	5	2	2	2	2	2	4	3	4	4	4	1	1	1	1	2	1
4	4	4	4	5	2	2	2	3	2	4	4	2	3	4	2	2	2	2	2	4	3	4	5	3	2	1	2	2	3	3
3	3	2	4	3	4	2	4	4	5	4	4	4	4	4	3	4	2	4	3	5	5	5	5	4	3	2	3	2	4	3
4	3	4	5	4	4	2	5	3	3	5	4	5	5	5	4	5	5	3	3	5	5	5	5	4	1	1	1	1	1	1
3	3	3	3	2	1	1	1	1	1	3	4	4	2	2	3	3	2	2	4	3	2	4	3	4	3	3	2	3	4	3
5	4	4	5	5	1	2	1	1	1	4	4	3	4	4	5	4	5	5	5	3	4	3	3	2	2	1	2	2	2	2
5	5	5	5	4	5	4	5	5	5	4	5	5	4	3	3	3	3	4	3	2	2	1	2	2	1	1	2	2	1	1
4	3	4	3	5	4	4	3	4	4	4	5	4	3	5	4	5	4	3	4	4	4	3	4	5	2	1	3	2	2	2
1	1	2	1	1	2	2	2	3	1	5	4	5	5	5	2	1	2	2	1	1	1	1	2	1	4	3	4	4	3	4
2	1	3	2	4	4	5	4	5	3	4	4	5	3	4	4	4	4	4	4	5	5	5	4	5	2	2	2	2	2	2
2	2	3	2	4	1	1	1	2	1	2	4	2	1	4	2	2	4	2	2	4	4	5	4	3	5	4	5	5	5	5
2	3	2	2	1	4	5	3	4	4	2	3	2	4	1	4	4	3	4	4	1	2	2	1	1	2	1	2	3	1	1
4	4	2	4	4	4	3	2	5	4	4	3	4	5	4	5	5	5	4	5	4	3	4	4	5	2	1	2	2	1	4
3	2	3	4	2	3	3	3	3	3	3	3	2	4	2	4	4	4	3	3	3	3	2	3	4	3	3	3	4	2	2
4	2	3	5	4	4	5	2	5	4	4	3	4	4	4	2	1	2	2	2	4	5	3	5	4	2	2	2	2	2	2
3	3	4	2	2	4	2	4	4	4	5	5	5	5	4	4	4	4	5	4	3	3	4	3	2	2	2	2	2	1	3
5	4	5	5	5	3	2	3	2	4	3	3	4	3	3	4	4	5	5	3	3	3	3	2	4	3	3	4	3	3	2
2	2	1	3	1	1	1	2	2	1	1	1	2	1	1	2	3	1	3	3	2	2	1	3	2	5	5	5	4	4	5
2	2	1	2	4	4	5	5	5	2	4	2	4	4	4	1	1	1	1	1	4	4	5	4	3	2	2	3	2	2	2
5	4	5	5	5	5	5	4	5	5	3	3	2	3	3	4	5	2	5	4	2	3	1	4	2	1	1	1	1	2	1
1	1	1	1	2	2	2	2	1	2	2	2	1	1	4	5	4	5	5	5	1	1	2	1	1	4	5	4	5	2	4
5	5	5	5	5	1	1	1	1	1	2	2	2	2	2	2	2	2	4	2	1	1	1	1	1	5	5	5	4	5	5
3	4	2	3	3	5	4	5	4	5	4	4	3	5	3	4	5	4	2	4	5	5	4	5	5	1	1	2	2	1	1
3	3	4	4	2	4	3	4	2	5	5	5	5	4	5	5	5	4	5	5	5	5	5	5	4	3	3	3	4	3	2
5	5	5	4	5	5	5	5	5	5	5	5	5	5	5	4	5	4	3	4	5	4	5	5	5	1	2	1	1	1	1
2	3	2	2	1	3	4	4	2	3	2	3	3	2	1	3	2	4	3	3	1	1	1	1	1	3	2	2	2	3	4
4	4	3	4	4	5	5	5	5	5	5	5	5	5	5	5	5	5	5	5	5	5	5	5	5	1	2	1	1	2	1
2	3	1	2	2	1	1	1	2	1	2	2	1	1	3	1	1	1	1	1	2	4	2	2	2	4	4	4	5	3	2
4	5	4	4	3	5	4	5	5	5	4	3	4	4	4	1	1	1	2	1	3	3	3	3	3	3	4	3	3	4	2
4	4	4	4	4	3	3	4	3	2	4	4	4	5	4	4	3	3	5	5	5	5	5	4	5	2	1	2	3	2	2
4	2	5	4	5	3	2	4	2	3	3	2	3	3	3	5	4	5	5	4	3	3	2	3	4	3	4	3	4	3	3
5	4	4	5	5	5	5	5	5	5	5	4	5	5	4	4	5	3	5	4	5	4	5	5	5	1	2	1	1	1	1
3	3	3	4	3	3	2	2	4	4	2	1	2	1	3	3	3	3	3	3	4	4	3	4	4	3	2	3	4	2	3
2	2	2	4	2	4	5	4	5	3	1	2	1	1	1	1	1	1	1	1	2	2	2	4	2	5	4	5	5	5	5
4	4	4	3	5	4	4	3	5	3	4	4	4	5	4	4	4	5	5	3	4	4	4	4	3	2	3	1	2	2	3
4	4	4	2	4	5	5	5	5	5	4	4	4	4	2	3	4	2	3	4	4	3	2	4	4	2	1	2	4	2	2
4	4	4	3	4	5	5	5	5	5	1	2	2	1	1	3	2	3	3	3	1	1	2	1	1	3	2	3	2	4	3
4	4	2	5	3	4	4	3	4	4	2	2	3	3	1	3	3	4	2	4	4	4	4	3	4	2	2	3	1	2	2
3	3	2	3	3	4	3	5	3	4	4	4	4	4	4	3	3	3	3	3	1	1	2	1	2	3	2	3	2	3	3
4	4	4	3	4	5	5	5	5	5	5	5	4	5	5	4	2	2	5	4	5	5	5	5	4	1	1	1	1	2	1
5	5	5	5	5	5	5	5	5	5	5	4	5	5	4	4	3	4	4	5	5	4	4	5	5	1	1	1	1	1	1
3	3	3	2	3	4	3	4	5	3	4	3	3	4	5	5	5	4	5	5	2	2	2	2	2	2	1	3	2	2	2
3	3	3	3	4	5	5	5	5	5	4	4	3	4	4	5	5	5	4	5	5	5	5	5	5	2	2	3	2	2	2
3	4	3	2	4	4	3	4	5	3	4	4	5	4	4	4	5	3	2	5	4	5	5	4	2	2	2	2	2	2	3
3	3	2	3	3	4	3	4	5	3	1	1	1	1	2	3	3	4	3	2	4	5	3	5	4	3	4	2	3	3	3
2	2	2	2	2	3	2	4	4	3	4	5	3	4	4	5	5	5	5	5	4	5	4	5	3	3	2	2	3	4	4
4	2	5	5	4	4	4	2	4	4	4	4	2	5	4	3	4	3	2	4	5	5	5	5	5	2	2	1	4	1	1
2	3	1	1	2	5	4	5	5	4	4	3	3	4	4	4	3	5	3	4	5	5	4	5	5	1	1	2	1	1	2
3	4	4	3	3	5	5	5	5	4	4	5	4	3	4	3	4	3	2	4	1	1	1	1	1	3	3	2	2	2	4
5	4	4	5	5	4	4	4	4	4	5	5	4	5	5	2	3	1	2	2	3	4	3	3	3	1	1	1	1	2	1
5	5	5	4	5	5	5	4	5	5	4	5	5	3	4	3	2	4	2	3	3	4	4	3	3	3	2	3	3	3	3
4	4	3	5	4	2	1	3	2	1	1	1	1	1	1	2	1	2	3	1	4	4	5	5	3	2	2	2	2	2	2
4	4	4	3	5	3	2	3	3	3	1	1	2	2	1	2	2	1	2	3	2	1	1	3	4	2	2	1	2	1	3
1	1	1	2	1	4	4	4	2	4	2	2	2	2	1	3	3	4	3	2	2	2	2	2	2	5	5	5	5	4	5
4	5	4	3	5	4	4	4	4	4	4	2	4	5	2	4	4	5	3	5	1	1	1	1	1	2	2	3	2	3	1
2	2	2	3	1	2	2	4	2	1	5	5	4	4	5	4	5	4	3	4	3	2	3	4	3	5	5	5	5	4	5
4	4	4	4	4	3	3	3	3	4	4	4	5	5	4	1	1	2	1	1	3	2	3	4	4	3	4	2	3	2	3
5	5	5	5	4	4	5	4	3	2	4	4	5	4	4	4	4	4	5	4	4	3	3	5	4	2	2	2	2	3	2
4	4	5	4	3	3	3	3	4	2	4	5	2	5	5	4	3	4	4	4	3	2	4	3	3	2	3	1	2	2	2
4	5	4	3	5	4	4	4	4	4	4	4	3	4	4	5	4	5	5	5	4	4	5	4	4	2	1	2	2	3	2
4	4	3	5	3	3	3	2	2	3	5	5	4	5	4	4	4	3	3	4	4	3	5	4	4	2	2	3	2	1	2
1	2	1	1	1	3	2	3	3	3	4	4	4	4	4	3	3	3	3	2	3	3	2	4	2	3	4	3	2	3	3
5	4	5	4	5	4	4	4	3	4	4	3	4	4	3	4	5	4	3	4	2	4	2	2	2	2	2	2	1	3	2
1	1	1	1	2	1	1	1	1	1	2	2	3	4	2	5	5	5	5	4	1	1	2	1	1	4	3	5	4	4	4
2	3	4	1	2	2	1	3	1	3	5	5	4	5	4	5	5	5	5	4	4	3	5	5	3	1	1	2	1	1	1
4	5	5	3	4	4	4	5	3	3	4	3	5	4	3	5	5	5	5	5	4	3	2	4	4	2	2	2	2	2	3
3	3	3	3	3	4	5	4	3	3	5	5	4	5	5	5	5	4	5	5	2	3	2	1	1	1	2	1	1	1	2
3	3	3	4	3	2	1	2	3	2	4	3	4	4	5	4	4	4	3	4	4	3	4	3	5	3	3	3	3	4	2
3	2	4	3	4	2	2	2	2	2	4	5	4	3	4	1	1	1	1	1	2	2	2	1	3	1	1	1	1	2	1
5	5	5	4	5	2	2	1	2	4	2	3	2	1	2	5	5	4	4	5	4	3	5	4	4	1	1	1	1	1	1
5	5	5	5	5	3	4	2	3	3	4	5	4	4	2	4	4	3	4	5	4	4	4	4	4	2	3	2	2	2	3
4	2	5	4	5	3	4	4	3	2	4	4	4	4	3	1	1	1	2	1	4	5	2	4	4	2	2	1	4	2	1
1	1	1	1	1	4	4	4	4	4	5	4	5	5	5	4	4	4	4	4	4	4	3	4	4	2	1	3	2	2	4
4	3	4	3	5	4	5	2	5	4	5	5	4	5	5	5	4	5	5	4	2	1	1	4	2	2	3	2	4	1	2
3	3	2	3	3	2	1	2	3	2	3	3	3	2	4	4	3	4	3	5	3	3	4	3	2	3	4	2	3	3	4
1	1	1	1	1	1	1	1	1	1	5	5	4	4	5	2	2	2	2	2	2	1	2	4	2	4	4	4	4	4	4
3	2	3	3	3	4	4	4	3	3	3	3	3	3	2	3	4	2	4	3	1	1	1	2	1	3	3	3	4	2	3
4	4	3	5	4	5	5	5	5	5	3	3	3	2	4	5	5	4	5	4	4	5	5	3	4	2	1	4	1	2	2
5	5	4	5	4	5	5	5	5	4	5	5	5	5	5	1	1	1	1	2	5	4	5	5	5	2	4	1	2	2	1
2	1	3	2	2	4	5	5	3	3	4	4	2	4	4	3	2	2	2	4	3	3	3	3	3	2	2	4	3	1	1
5	5	5	5	5	4	4	4	5	3	5	5	5	5	4	4	5	4	4	3	4	2	5	2	4	2	3	1	2	2	2
4	5	5	4	3	4	3	5	3	5	2	2	2	4	1	4	3	5	5	5	4	3	5	3	4	2	2	2	2	2	2
1	1	1	1	1	1	1	2	1	2	2	2	2	2	2	4	4	4	5	4	1	2	1	1	2	4	2	5	5	3	4
5	5	4	5	5	1	1	1	2	1	5	5	4	5	5	2	2	2	2	3	1	1	1	1	1	1	1	1	2	1	2
3	2	3	4	3	1	1	1	1	1	3	3	3	2	3	4	5	4	4	3	5	5	5	5	4	3	3	2	4	4	3
4	2	3	4	5	4	4	4	5	3	4	5	4	4	3	2	2	2	3	1	1	2	1	1	1	2	2	3	2	2	2
1	1	2	1	1	4	5	3	3	4	4	3	4	4	4	5	5	4	5	5	4	4	5	4	4	2	2	2	1	4	1
2	2	3	2	3	5	5	4	4	5	4	5	4	2	5	3	2	4	3	2	1	1	2	1	1	2	2	2	1	2	2
4	3	4	4	4	5	5	4	5	5	5	4	5	4	5	1	1	2	1	1	1	1	2	1	1	1	2	1	1	1	1
4	5	4	4	3	1	1	1	2	2	1	1	1	2	2	5	5	4	5	5	2	1	3	2	3	5	5	5	4	5	4
3	2	3	4	3	4	3	3	4	5	2	2	1	2	2	2	1	2	3	2	5	5	4	4	5	4	4	4	5	2	4
1	1	2	1	2	4	4	3	4	4	3	4	3	4	3	1	2	1	1	1	3	4	2	2	3	3	4	3	4	2	2
4	3	2	5	4	4	3	3	4	5	3	3	2	4	2	4	5	3	5	4	3	3	3	2	3	3	2	4	4	2	3
1	1	1	1	1	2	4	1	3	3	2	4	1	2	4	1	1	2	1	1	4	4	4	4	4	4	5	2	5	5	4
4	5	3	4	4	5	5	5	4	5	4	4	3	3	5	4	4	3	4	5	5	5	4	5	5	2	2	2	2	2	2
5	4	5	5	5	4	5	4	4	4	1	2	1	1	1	5	5	5	4	5	3	3	4	3	2	3	2	3	4	3	3
2	3	2	1	2	4	5	5	3	2	5	5	4	5	4	2	1	1	3	2	3	2	3	3	4	5	5	5	4	5	4
2	3	2	1	4	2	2	1	2	2	5	5	5	5	4	4	4	3	4	5	5	5	5	5	5	1	2	1	1	1	2
3	3	3	2	4	3	4	4	4	2	4	4	2	4	4	5	4	5	5	5	5	5	4	5	5	2	1	1	3	2	2
4	5	3	4	4	4	4	3	4	5	5	5	5	5	4	3	3	4	2	3	1	2	2	1	1	3	3	3	2	4	2
3	4	2	3	3	3	3	3	3	3	2	4	2	1	2	3	2	3	3	4	4	4	4	3	5	3	2	3	3	3	4
4	4	4	4	3	1	1	1	1	2	1	2	1	1	1	5	5	5	4	5	3	2	3	3	4	3	2	3	3	2	4
5	4	4	5	5	3	2	3	4	4	5	5	5	5	4	5	5	5	4	4	5	4	5	5	5	1	2	1	1	1	1
3	3	3	3	3	4	3	5	3	4	3	2	3	3	3	3	3	3	3	3	2	1	2	1	3	3	3	4	3	3	2
4	3	4	5	5	4	5	3	4	3	4	3	4	4	4	4	4	4	4	5	3	4	2	3	4	2	3	2	2	2	2
3	3	4	2	2	4	5	4	4	4	3	3	4	3	2	4	4	4	3	4	2	2	1	4	1	2	2	3	2	2	3
4	5	4	3	4	4	4	4	2	4	4	5	2	2	4	2	4	3	1	1	4	5	4	5	3	4	4	5	3	5	3
2	2	1	2	3	4	3	4	4	5	5	4	5	5	5	3	4	2	4	4	4	5	3	4	5	1	1	2	1	1	1
3	3	2	3	4	4	4	4	4	3	3	3	4	2	3	4	3	3	5	4	2	2	1	1	4	2	4	1	2	4	2
5	5	4	5	5	2	3	2	1	2	3	3	3	3	3	2	2	1	2	3	2	4	2	2	1	3	2	3	4	3	3
4	3	4	4	5	2	1	2	2	2	4	3	4	4	5	2	3	2	2	2	5	5	5	4	5	2	1	2	3	3	1
4	2	3	5	5	3	3	2	3	4	3	4	3	3	2	4	5	4	3	3	3	4	2	2	2	3	3	3	2	2	4
1	1	2	1	1	2	2	1	2	2	1	2	2	1	1	4	4	4	4	5	2	3	2	2	2	4	2	3	4	4	5
1	1	1	1	1	1	1	2	2	1	4	5	5	2	3	1	1	1	1	2	1	1	1	2	1	4	4	3	4	4	4
2	2	2	4	1	1	1	1	1	1	2	2	2	1	3	2	1	2	3	1	2	2	2	2	2	4	4	5	5	3	4
3	2	4	4	3	3	2	3	4	3	3	3	3	3	3	3	3	3	3	4	1	1	1	1	1	3	3	3	4	3	3
4	5	5	3	4	4	5	4	3	5	3	4	3	2	3	4	4	2	3	4	5	5	4	4	5	3	3	3	2	4	3
3	3	4	2	3	1	1	1	1	1	2	2	2	4	2	4	4	4	3	2	5	5	4	5	5	3	3	2	4	4	3
5	5	4	5	5	5	5	5	5	5	1	1	1	1	1	5	4	5	5	4	5	4	5	5	5	1	1	1	2	1	2
5	4	5	5	5	5	4	4	5	5	5	5	5	5	5	1	1	1	1	1	3	4	3	3	3	1	1	2	1	1	1
2	2	1	2	2	4	5	4	4	4	5	4	5	5	5	1	1	1	2	1	3	3	2	3	3	5	4	5	5	5	5
2	2	2	2	2	4	4	5	3	2	2	2	2	1	3	4	2	4	2	4	4	5	4	4	4	2	2	3	2	2	2
3	3	4	3	2	2	3	2	2	1	5	4	5	5	5	3	4	3	3	2	5	5	5	5	5	1	1	2	1	2	1
5	5	5	5	4	3	2	4	3	3	5	5	5	4	5	5	5	5	5	5	4	4	4	5	3	1	1	1	1	1	1
4	3	4	3	4	5	5	5	4	4	4	5	3	4	4	4	5	3	5	4	4	5	4	5	3	2	2	2	2	2	2
3	3	3	4	3	5	5	5	5	4	3	3	3	4	2	5	5	4	5	4	4	4	3	5	4	1	1	1	1	1	1
4	4	4	3	5	5	4	5	4	5	5	4	5	5	5	4	3	5	4	3	1	1	2	2	1	2	3	1	2	4	2
1	2	2	1	1	3	2	4	2	4	1	1	2	1	1	2	2	2	2	2	3	3	3	2	4	2	2	2	2	3	2
5	5	5	5	4	2	2	2	3	2	3	3	3	2	4	2	2	3	1	2	4	4	4	5	4	3	3	3	3	3	2
1	1	2	2	1	4	3	5	4	4	2	2	3	2	3	4	2	5	4	3	4	3	4	5	4	2	3	2	2	2	1
4	5	4	3	3	3	4	3	2	4	4	3	4	4	5	4	2	5	3	4	3	4	4	2	3	2	4	2	1	2	1
1	1	2	2	1	1	2	1	2	1	2	1	2	2	4	5	5	5	5	4	2	4	2	1	2	4	3	4	4	4	4
4	4	4	4	5	3	2	4	2	3	5	5	4	4	5	3	3	3	4	3	1	1	1	2	1	1	1	1	2	1	2
4	3	4	4	4	2	2	2	2	4	3	2	3	4	4	4	4	5	3	5	4	5	4	4	5	1	1	1	1	2	1
4	2	5	4	5	4	4	4	4	4	2	1	3	2	4	2	4	2	1	2	3	3	3	2	3	3	3	3	2	4	3
5	4	4	5	5	1	1	1	1	2	3	3	2	4	2	2	1	3	2	2	2	3	3	2	1	5	4	5	5	4	5
4	4	4	3	4	3	2	2	4	3	5	5	5	5	4	2	2	2	3	1	3	2	4	2	3	2	1	2	2	3	2
4	4	4	4	4	1	1	2	2	1	4	5	5	4	3	4	4	3	5	5	4	5	4	4	3	2	2	2	3	2	1
1	1	2	2	1	3	3	3	3	3	1	1	1	1	2	1	1	1	1	2	4	3	4	4	4	4	3	4	5	4	4
5	5	4	5	5	2	2	3	2	1	3	2	4	3	3	3	3	3	3	3	4	4	4	3	4	2	1	2	2	2	3
4	3	3	4	4	4	3	4	5	5	5	4	5	5	4	4	4	4	5	5	5	4	5	5	5	2	2	1	2	2	3
3	2	4	3	3	1	1	1	1	2	1	2	1	1	2	1	1	1	1	2	5	5	5	5	5	4	5	4	5	3	4
3	2	3	3	4	4	4	4	4	5	5	5	5	4	5	2	1	2	2	3	4	4	2	4	4	1	2	1	1	2	1
5	5	5	4	5	5	5	5	4	5	4	3	5	4	5	2	3	3	2	1	5	5	5	4	5	1	1	1	1	1	1
3	4	2	3	3	3	3	3	2	2	5	4	5	5	5	1	1	1	2	1	4	5	4	2	5	3	3	4	2	3	3
2	2	3	1	3	2	1	3	2	3	1	1	1	1	2	4	5	4	3	5	5	5	5	4	5	4	4	3	4	4	5
4	5	4	4	4	1	1	1	2	2	4	4	4	4	4	4	5	5	2	5	5	5	5	5	5	2	2	3	2	4	1
2	2	1	2	3	4	5	2	4	4	3	3	2	2	4	4	3	4	4	5	3	3	3	4	3	3	4	2	3	2	3
